# Supplementary material for: lncRNA LINC00941 modulates MTA2/NuRD occupancy to suppress premature human epidermal differentiation
Source: Life Sci Alliance. 2024 Apr 22;7(7):e202302475. doi: 10.26508/lsa.202302475 (PMC11035861; doi:10.26508/lsa.202302475)
Supplement: Supplementary file 3 [file LSA-2023-02475_TableS3.xlsx]

## Sheet: diff_MTA2_peak_table
chr	start	end	name	peak.p_adj	strand	genome_anno	gene_symbol	gene_entrez	distanceToTSS	transcriptId	geneId_ensembl	main.chromState	complete.chromState	chromState.width	siLINC00941_log2FoldChange	siLINC00941_padj	siLINC00941_significant
chr1	110151036	110152467	mta2_peak_3197	190.815	.	Promoter	SLC6A17	388662	542	ENST00000331565	ENSG00000197106	13_ReprPC	11_BivFlnk;13_ReprPC	343;1089	-0.651408	0.0278948	TRUE
chr1	165351955	165356519	mta2_peak_4006	101.955	.	Promoter	LMX1A	4009	0	ENST00000294816	ENSG00000162761	13_ReprPC	13_ReprPC;12_EnhBiv;13_ReprPC;12_EnhBiv;13_ReprPC;12_EnhBiv;11_BivFlnk	809;200;800;800;1200;200;556	-0.463351	0.0476122	TRUE
chr1	197911534	197914182	mta2_peak_4475	60.0128	.	Promoter	LHX9	56956	0	ENST00000606127	ENSG00000143355	11_BivFlnk	11_BivFlnk;13_ReprPC	2137;512	-0.555615	0.0446919	TRUE
chr1	217133775	217136261	mta2_peak_5078	464.874	.	Intron (ENST00000366940/ENSG00000196482, intron 1 of 8)	ESRRG	2104	1493	ENST00000493603	ENSG00000196482	11_BivFlnk	13_ReprPC;11_BivFlnk;10_TssBiv;11_BivFlnk	484;1200;400;403	-0.586586	0.00242044	TRUE
chr1	224615763	224618581	mta2_peak_5246	137.65	.	Promoter	CNIH3	149111	0	ENST00000272133	ENSG00000143786	11_BivFlnk	11_BivFlnk;12_EnhBiv;13_ReprPC	1336;800;683	-0.514944	0.0397434	TRUE
chr10	23172351	23175543	mta2_peak_6340	113.384	.	Distal Intergenic	PTF1A	256297	-16769	ENST00000376504	ENSG00000168267	13_ReprPC	13_ReprPC	3193	-0.646931	0.00348728	TRUE
chr10	23197126	23201405	mta2_peak_6343	209.221	.	Distal Intergenic	PTF1A	256297	3765	ENST00000640697	ENSG00000168267	13_ReprPC	13_ReprPC	4280	-0.685977	0.000886242	TRUE
chr10	69575679	69579501	mta2_peak_6967	306.444	.	Distal Intergenic	NEUROG3	50674	-2257	ENST00000242462	ENSG00000122859	13_ReprPC	13_ReprPC	3823	-0.421378	0.0260084	TRUE
chr10	123146612	123151812	mta2_peak_8243	250.533	.	Promoter	HMX2	3167	0	ENST00000339992	ENSG00000188816	11_BivFlnk	12_EnhBiv;13_ReprPC;12_EnhBiv;11_BivFlnk;12_EnhBiv;11_BivFlnk;12_EnhBiv;11_BivFlnk;12_EnhBiv;11_BivFlnk;10_TssBiv;11_BivFlnk;10_TssBiv;13_ReprPC	73;800;200;200;200;200;600;200;200;1000;400;800;200;128	-0.4101	0.0446919	TRUE
chr11	65381628	65382934	mta2_peak_10038	44.9782	.	Promoter	SLC25A45	283130	0	ENST00000527174	ENSG00000162241	2_TssAFlnk	7_Enh;2_TssAFlnk	102;1205	0.58929	0.0471751	TRUE
chr12	114443287	114446469	mta2_peak_13652	581.042	.	Distal Intergenic	TBX5	6910	-34845	ENST00000310346	ENSG00000089225	13_ReprPC	13_ReprPC	3183	-0.643458	0.000886242	TRUE
chr12	116878092	116880978	mta2_peak_13723	205.711	.	Promoter	HRK	8739	0	ENST00000552092	ENSG00000135116	11_BivFlnk	13_ReprPC;12_EnhBiv;11_BivFlnk;12_EnhBiv;10_TssBiv;11_BivFlnk	304;200;1400;600;200;183	-0.659277	0.000886242	TRUE
chr13	27819701	27824135	mta2_peak_14513	294.122	.	Distal Intergenic	GSX1	219409	27218	ENST00000302945	ENSG00000169840	13_ReprPC	13_ReprPC	4435	-0.501974	0.000886242	TRUE
chr14	52266806	52269552	mta2_peak_16076	183.055	.	Promoter	PTGDR	5729	0	ENST00000306051	ENSG00000168229	11_BivFlnk	13_ReprPC;11_BivFlnk;12_EnhBiv	677;1600;470	-0.453797	0.0446919	TRUE
chr15	79088922	79091680	mta2_peak_18811	183.055	.	Promoter	RASGRF1	5923	0	ENST00000558480	ENSG00000058335	12_EnhBiv	13_ReprPC;12_EnhBiv;11_BivFlnk;12_EnhBiv;11_BivFlnk;12_EnhBiv;11_BivFlnk;10_TssBiv	537;800;200;200;400;400;200;22	-0.504264	0.0446919	TRUE
chr18	78976610	78978552	mta2_peak_26474	35.2363	.	Distal Intergenic	SALL3	27164	-1266	ENST00000537592	ENSG00000256463	13_ReprPC	13_ReprPC	1943	-0.748402	0.015209	TRUE
chr19	2168368	2169690	mta2_peak_27015	38.1301	.	Intron (ENST00000686010/ENSG00000104885, intron 1 of 27)	AP3D1	8943	-3900	ENST00000643010	ENSG00000065000	7_Enh	7_Enh;5_TxWk	1234;89	0.642389	0.0446919	TRUE
chr2	181679183	181680995	mta2_peak_32936	24.4842	.	Promoter	NEUROD1	4760	0	ENST00000683166	ENSG00000162992	13_ReprPC	13_ReprPC;12_EnhBiv	1291;522	-0.701041	0.0446919	TRUE
chr21	41958006	41960062	mta2_peak_36711	25.182	.	Distal Intergenic	C2CD2	25966	-3988	ENST00000380486	ENSG00000157617	7_Enh	7_Enh	2057	0.602079	0.0246493	TRUE
chr3	62372605	62375364	mta2_peak_39834	125.899	.	Promoter	FEZF2	55079	0	ENST00000283268	ENSG00000153266	12_EnhBiv	12_EnhBiv;11_BivFlnk;10_TssBiv;11_BivFlnk;13_ReprPC	1321;200;400;400;439	-0.570796	0.033682	TRUE
chr4	164382959	164384162	mta2_peak_44000	64.7869	.	Promoter	MARCHF1	55016	0	ENST00000514618	ENSG00000145416	11_BivFlnk	13_ReprPC;11_BivFlnk;10_TssBiv	90;1000;114	-0.786847	0.0169408	TRUE
chr4	185015845	185022180	mta2_peak_44249	348.844	.	Promoter	HELT	391723	0	ENST00000515777	ENSG00000187821	11_BivFlnk	13_ReprPC;12_EnhBiv;13_ReprPC;12_EnhBiv;11_BivFlnk;12_EnhBiv;13_ReprPC	802;200;1200;1200;1600;200;1134	-0.436773	0.00383757	TRUE
chr6	165987033	165989686	mta2_peak_50246	30.2694	.	Promoter	PDE10A	10846	0	ENST00000366882	ENSG00000112541	13_ReprPC	13_ReprPC;12_EnhBiv;11_BivFlnk;12_EnhBiv;13_ReprPC	80;600;200;400;1374	-0.689489	0.0334412	TRUE
chr7	117321830	117325405	mta2_peak_52569	182.543	.	Promoter	WNT2	7472	0	ENST00000265441	ENSG00000105989	11_BivFlnk	13_ReprPC;12_EnhBiv;11_BivFlnk;13_ReprPC	317;600;2200;459	-0.493836	0.0278948	TRUE
chr7	122303672	122307531	mta2_peak_52611	52.5661	.	Promoter	FEZF1	389549	0	ENST00000442488	ENSG00000128610	13_ReprPC	13_ReprPC;12_EnhBiv;13_ReprPC;12_EnhBiv;13_ReprPC	675;200;1000;600;1385	-0.691239	0.00467246	TRUE
chr7	127619437	127621331	mta2_peak_52643	460.328	.	Distal Intergenic	PAX4	5078	-1295	ENST00000639438	ENSG00000106331	13_ReprPC	13_ReprPC	1895	-0.473412	0.0446919	TRUE
chr8	22689530	22693044	mta2_peak_53703	238.226	.	Promoter	EGR3	1960	0	ENST00000522910	ENSG00000179388	11_BivFlnk	13_ReprPC;12_EnhBiv;11_BivFlnk	358;200;2957	-0.445981	0.0260084	TRUE
chr8	108080661	108084103	mta2_peak_55031	74.4105	.	Promoter	RSPO2	340419	0	ENST00000517939	ENSG00000147655	13_ReprPC	13_ReprPC;11_BivFlnk;13_ReprPC	1712;1200;531	-0.716853	0.000886242	TRUE
chr8	131040249	131042629	mta2_peak_55465	47.781	.	Promoter	ADCY8	114	0	ENST00000286355	ENSG00000155897	12_EnhBiv	13_ReprPC;12_EnhBiv;13_ReprPC	706;1200;475	-0.602049	0.0446919	TRUE
chr8	143572428	143575043	mta2_peak_55748	23.6808	.	Promoter	MROH6	642475	0	ENST00000398882	ENSG00000204839	2_TssAFlnk	2_TssAFlnk;3_TxFlnk	2003;613	0.552841	0.0468367	TRUE
chrX	619529	620764	mta2_peak_58600	76.4688	.	Distal Intergenic	SHOX	6473	-3580	ENST00000381578	ENSG00000185960	13_ReprPC	13_ReprPC	1236	-0.692202	0.0446919	TRUE
chrX	623417	625051	mta2_peak_58602	159.625	.	Promoter	SHOX	6473	0	ENST00000381578	ENSG00000185960	10_TssBiv	13_ReprPC;12_EnhBiv;10_TssBiv;11_BivFlnk;13_ReprPC	249;200;600;200;386	-0.555801	0.0446919	TRUE
chrX	629515	636014	mta2_peak_58604	57.9792	.	Promoter	SHOX	6473	0	ENST00000686671	ENSG00000185960	13_ReprPC	13_ReprPC	6500	-0.506253	0.0110052	TRUE
